# Supplementary material for: MEG source imaging detects optogenetically-induced activity in cortical and subcortical networks
Source: Nat Commun. 2021 Sep 6;12:5259. doi: 10.1038/s41467-021-25481-y (PMC8421372; doi:10.1038/s41467-021-25481-y)
Supplement: Supplementary file 4 — Source Data [file 41467_2021_25481_MOESM4_ESM.zip]

Archive with 48 entries (34 files):
- Source_Data/Fig1/
- Source_Data/Fig1/Fig1E.xlsx
- Source_Data/Fig2/
- Source_Data/Fig2/2a/
- Source_Data/Fig2/2a/M1.mri
- Source_Data/Fig2/2a/Sync_75ms_15-35Hz_t,15-35Hz,D2.svl
- Source_Data/Fig2/2b/
- Source_Data/Fig2/2b/M1.mri
- Source_Data/Fig2/2b/M2.mri
- Source_Data/Fig2/2b/Sync_200ms_5-70Hz_750um_t,5-70Hz,D2.svl
- Source_Data/Fig2/2b/Sync_3.5s_750um_20-50Hz_t,20-50Hz,D2.svl
- Source_Data/Fig2/2b/Sync_3.5s_750um_t_DC-20Hz,0-20Hz,D2.svl
- Source_Data/Fig2/2b/Sync_600ms_3-70Hz_750um_t,3-70Hz,D2.svl
- Source_Data/Fig3/
- Source_Data/Fig3/3a/
- Source_Data/Fig3/3a/M3.mri
- Source_Data/Fig3/3a/Sync_4s_10-30Hz_750um_t,10-30Hz,D2.svl
- Source_Data/Fig3/3b/
- Source_Data/Fig3/3b/Level5_150ms_7-85Hz_t,7-85Hz,D2.svl
- Source_Data/Fig3/3b/Level5_150ms_8-45Hz_750um_t,8-45Hz,D2.svl
- Source_Data/Fig3/3b/M1.mri
- Source_Data/Fig3/3b/M3.mri
- Source_Data/Fig3/3b/Sync_2s_20-55Hz_750um_t,20-55Hz,D2.svl
- Source_Data/Fig3/3b/Sync_2s_DC-15Hz_750um_t,0-15Hz,D2.svl
- Source_Data/Fig4/
- Source_Data/Fig4/4a/
- Source_Data/Fig4/4a/M1.mri
- Source_Data/Fig4/4a/Sync_1s_750um_t_DC-12Hz,0-12Hz,D2.svl
- Source_Data/Fig4/4a/Sync_2.5s_750um_t_DC-50Hz,0-50Hz,D2.svl
- Source_Data/Fig4/4a/Sync_2s_750um_t_DC-50Hz,0-50Hz,D2.svl
- Source_Data/Fig4/4a/Sync_3.5s_750um_t_DC-20Hz,0-20Hz,D2.svl
- Source_Data/Fig4/4a/Sync_3s_750um_t_DC-15Hz,0-15Hz,D2.svl
- Source_Data/Fig4/4a/Sync_4s_750um_t_DC-15Hz,0-15Hz,D2.svl
- Source_Data/Fig4/4b/
- Source_Data/Fig4/4b/M2.mri
- Source_Data/Fig4/4b/Sync_200ms_5-70Hz_750um_t,5-70Hz,D2.svl
- Source_Data/Fig4/4b/Sync_300ms_4-70Hz_750um_t,4-70Hz,D2.svl
- Source_Data/Fig5/
- Source_Data/Fig5/5a/
- Source_Data/Fig5/5a/M3.mri
- Source_Data/Fig5/5a/Sync_4s_10-30Hz_750um_t,10-30Hz,D2.svl
- Source_Data/Fig5/5b/
- Source_Data/Fig5/5b/M1.mri
- Source_Data/Fig5/5b/Sync_2s_DC-15Hz_750um_t,0-15Hz,D2.svl
- Source_Data/Fig5/5c/
- Source_Data/Fig5/5c/M1.mri
- Source_Data/Fig5/5c/Sync_1.5s_20-50Hz_750um_t,20-50Hz,D2.svl
- Source_Data/Fig5/5c/Sync_2s_20-55Hz_750um_t,20-55Hz,D2.svl
