# Supplementary material for: MEG source imaging detects optogenetically-induced activity in cortical and subcortical networks
Source: Nat Commun. 2021 Sep 6;12:5259. doi: 10.1038/s41467-021-25481-y (PMC8421372; doi:10.1038/s41467-021-25481-y)
Supplement: Supplementary file 4 — Source Data [file 41467_2021_25481_MOESM4_ESM.zip › Source_Data/Fig1/Fig1E.xlsx]

## Sheet: Figure 1E
OptoMEG Data Figure 1E
Animal: M1
Values are peak amplitude of the optogenetic response in mV
Cortex				Hippocampus
2 week	5 week	7 week		2 week	5 week	7 week
0.519299	0.633675	1.45276		0.768949	1.54935	1.61798
0.800773	0.660911	1.35076		0.530313	1.84021	1.95663
-0.213348	0.664194	1.47226		-0.167917	0.545033	1.63467
0.311064	1.30821	0.924258		0.72366	1.64199	1.39744
1.59102	0.558578	0.462229		0.431114	1.95601	1.3988
0.248113	0.565376	0.637685		0.387995	1.45419	1.39072
0.383464	0.93398	0.467715		0.789924	1.64807	1.48639
-0.284605	0.12893	1.04788		0.466048	1.62301	2.50363
0.646564	1.33055	1.77225		0.868599	1.16243	1.68327
-0.0404208	1.42063	0.378144		0.639045	1.13537	2.75211
0.340237		0.531511		-0.192451	1.22646	1.35789
-0.182545		0.693521		0.280414	1.45351	1.64775
-0.210799		0.89205		-0.0258259	2.14665	1.52918
0.335447		0.330185		-0.432839	1.38751	1.85525
-0.228831		0.887246		0.262349	1.14189	2.04138
-0.999626		1.38306		-0.436808	1.34536	1.17505
-0.462467		1.11407		0.407132	1.38324	1.42336
-0.160255		0.198449		-0.303938	1.41989	2.16768
0.32541		1.00282		-0.913336	1.60511	1.23322
-0.488053		0.753944		0.424772	1.95361	1.61532

## Sheet: Figure 2
X	Y	Z	Z-SCORE	VC #	Figure	peak	file	NHP	Date
0.6	-1.05	2.35	-0.597	13	2ai, ii, iii, iv	green peak	F1 sync 75 ms 15-35 Hz	1188	20150827
0.675	-1.05	2.725	-0.631	11	2aii	top yellow peak	F1 sync 75 ms 15-35 Hz	1188	20150827
0.525	-1.05	2.125	-0.567	15	2aii	bottom yellow peak	F1 sync 75 ms 15-35 Hz	1188	20150827
1.425	-0.9	2.125	-0.465	2	2bi	green peak	F2 sync 3.5 s DC-20 Hz	1188	20150827
0.75	-1.275	1.525	0.726	1	2bii	green peak	F3 sync 3.5 s 20-50 Hz	1188	20150827
0.475	-0.925	2.55	0.182	16	2biii	green peak	F7 sync 600 ms 3-70 Hz	1381	20150116
0.25	-1.025	2.175	0.266	17	2biv	green peak	F10 sync 200 ms 5-70 Hz	1381	20150116
0.475	-1.1	2.55	-0.251	20	2biv	yellow peak	F10 sync 200 ms 5-70 Hz	1381	20150116

## Sheet: Figure 3
X	Y	Z	Z-SCORE	VC#	Figure	peak	file	NHP	Date
0.15	1.05	-0.125	1.663	23	3ai-iv	green peak	f20 sync 4 s 10-30 Hz	1225	20140717
-0.075	1.1	0.05	-0.756	16	3bi	green peak	F13 Level 5 150 ms 8-45 Hz	1225	20140617
-0.525	1.55	-0.325	-0.22	3	3bii	green peak	Level5_merge_JRSK level 5 150 ms 7-85 Hz	1225	20140617
-0.6	1.85	0.125	1.035	1	3biii	lateral yellow peak	f5 sync 2 s DC-15 Hz	1188	20150827
-0.6	1.325	0.05	0.992	3	3biii	green peak	f5 sync 2 s DC-15 Hz	1188	20150827
-0.6	0.35	-0.25	0.619	8	3biii	medial yellow peak	f5 sync 2 s DC-15 Hz	1188	20150827
-0.075	1.2	-0.5	0.587	2	3biv	green peak	f6 sync 2 s 20-55 Hz	1188	20150827

## Sheet: Figure 4
X	Y	Z	Z-SCORE	VC#	Figure	peak	file	NHP	Date
1.425	-1.05	2.05	-0.253	23	4ai	green peak	F2 sync 1 s DC-12 Hz	1188	20150827
1.425	-0.9	2.125	-0.465	2	4aii	green peak	F2 sync 3.5 s DC-20 Hz	1188	20150827
0.825	-0.975	1.45	-0.461	4	4aiii	green peak	F2 sync 4 s DC-15 Hz	1188	20150827
0.45	-0.45	1.45	-0.68	1	4aiv	green peak	F2 sync 2.5 s DC-50 Hz	1188	20150827
0.45	-1.05	1.075	-0.454	5	4av	green peak	F2 sync 4 s DC-15 Hz	1188	20150827
0.525	1.125	2.125	-0.423	8	4avi, avii	green peak	F2 sync 3 s DC-15 Hz	1188	20150827
0.075	-0.825	0.85	-0.4	8	4aviii	green peak	F2 sync 4 s DC-15 Hz	1188	20150827
-0.15	-0.525	0.85	-0.357	10	4aix	green peak	F2 sync 4 s DC-15 Hz	1188	20150827
-0.15	-0.3	1.225	-0.364	9	4ax	green peak	F2 sync 4 s DC-15 Hz	1188	20150827
-0.375	-0.45	0.85	-0.265	12	4axi	green peak	F2 sync 3.5 s DC-20 Hz	1188	20150827
-0.3	-1.5	2.35	0.594	2	4axii	green peak	F2 sync 2 s DC-50 Hz	1188	20150827
-0.575	-0.65	1.725	-0.273	11	4bi	green peak	F10 sync 200 ms 5-70 Hz	1381	20150116
0.025	-0.95	2.25	-0.255	19	4bi	yellow peak	F10 sync 200 ms 5-70 Hz	1381	20150116
-0.425	-0.725	1.8	-0.273	12	4bii	yellow peak	F10 sync 200 ms 5-70 Hz	1381	20150116
-0.8	-0.5	1.425	-0.293	9	4bii	green peak	F10 sync 200 ms 5-70 Hz	1381	20150116
-0.875	-0.425	1.275	-0.301	8	4biii	lower yellow peak	F10 sync 200 ms 5-70 Hz	1381	20150116
0.475	-1.1	2.55	-0.251	20	4biii	green peak	F10 sync 200 ms 5-70 Hz	1381	20150116
-0.65	-0.575	1.5	-0.289	10	4biii	upper yellow peak	F10 sync 200 ms 5-70 Hz	1381	20150116
-0.95	-0.35	1.125	-0.308	7	4biv	green peak	F10 sync 200 ms 5-70 Hz	1381	20150116
-0.2	-0.8	1.8	0.269	14	4bv	lower yellow peak	F10 sync 200 ms 5-70 Hz	1381	20150116
0.1	-0.95	2.025	0.269	15	4bv	upper yellow peak	F10 sync 200 ms 5-70 Hz	1381	20150116
0.25	-1.025	2.175	0.266	17	4bv	green peak	F10 sync 200 ms 5-70 Hz	1381	20150116
-0.05	-0.875	1.875	0.27	13	4bvi	green peak	F10 sync 200 ms 5-70 Hz	1381	20150116
-1.025	-0.275	0.975	-0.315	5	4bvi	yellow peak	F10 sync 200 ms 5-70 Hz	1381	20150116
-1.1	-0.2	0.825	-0.321	3	4bvii	green peak	F10 sync 200 ms 5-70 Hz	1381	20150116
-1.175	-0.125	0.6	-0.33	2	4bviii	green peak	F10 sync 200 ms 5-70 Hz	1381	20150116
-1.175	-0.05	0.375	-0.335	1	4bix	green peak	F10 sync 200 ms 5-70 Hz	1381	20150116
-1.325	0.025	0.15	-0.314	6	4bx	green peak	F10 sync 200 ms 5-70 Hz	1381	20150116
-0.2	-0.875	2.625	-0.246	14	4bxi, 4bxii	green peaks	F10 sync 300 ms 4-70 Hz	1381	20150116
0.25	-0.95	2.775	-0.24	15	4bxii	yellow peak	F10 sync 300 ms 4-70 Hz	1381	20150116

## Sheet: Figure 5
X	Y	Z	Z-SCORE	VC #	Figure	peak	file	NHP	Date
0.675	1.875	0.325	2.251	7	5ai	green peak	f20 sync 4 s 10-30 Hz	1225	20140717
0.525	1.725	0.25	2.383	6	5aii	green peak	f20 sync 4 s 10-30 Hz	1225	20140717
0.45	1.425	0.025	1.99	11	5aiii	green peak	f20 sync 4 s 10-30 Hz	1225	20140717
0.825	0.75	-0.05	1.969	14	5aiv	green peak	f20 sync 4 s 10-30 Hz	1225	20140717
0.15	1.05	-0.125	1.663	23	5av	green peak	f20 sync 4 s 10-30 Hz	1225	20140717
-2.25	-0.075	-1.025	-1.6	26	5avi	green peak	f20 sync 4 s 10-30 Hz	1225	20140717
-0.15	-1.125	-0.425	-2.578	5	5avii	green peak	f20 sync 4 s 10-30 Hz	1225	20140717
-0.525	0.3	-0.65	-1.982	13	5aviii	green peak	f20 sync 4 s 10-30 Hz	1225	20140717
0.15	1.625	0.725	1.035	2	5bi	green peak	f5 sync 2 s DC-15 Hz	1188	20150827
-0.6	1.85	0.125	1.035	1	5bii	lateral yellow peak	f5 sync 2 s DC-15 Hz	1188	20150827
-0.6	1.325	0.05	0.992	3	5bii	green peak	f5 sync 2 s DC-15 Hz	1188	20150827
-0.6	0.35	-0.25	0.619	8	5bii	medial yellow peak	f5 sync 2 s DC-15 Hz	1188	20150827
-0.675	2.375	-0.025	0.977	4	5biii	green peak	f5 sync 2 s DC-15 Hz	1188	20150827
-0.975	-1.675	-0.1	0.914	5	5biv	green peak	f5 sync 2 s DC-15 Hz	1188	20150827
0.075	1.425	-0.5	0.901	1	5ci	green peak	f6 sync 1.5 s 20-50 Hz	1188	20150827
-0.075	1.2	-0.5	0.587	2	5cii	green peak	f6 sync 2 s 20-55 Hz	1188	20150827
-0.45	0.45	0.4	-0.66	1	5ciii	green peak	f6 sync 2 s 20-55 Hz	1188	20150827
-0.675	0.825	0.925	-0.383	3	5civ	green peak	f6 sync 1.5 s 20-50 Hz	1188	20150827
